# Supplementary material for: Schiff Base Compounds as Fluorescent Probes for the Highly Sensitive and Selective Detection of Al3+ Ions
Source: Molecules. 2023 Mar 30;28(7):3090. doi: 10.3390/molecules28073090 (PMC10096070; doi:10.3390/molecules28073090)
Supplement: Supplementary file 1 [file molecules-28-03090-s001.zip]

Archive with 1 entries (1 files):
- molecules-2284735-supplementary.pdf
